# Supplementary material for: Biomarker Testing Trends in Patients With Metastatic Colorectal Cancer Who Live in Rural Areas and Urban Clusters in the US
Source: Oncologist. 2023 Sep 8;28(11):e1118–22. doi: 10.1093/oncolo/oyad244 (PMC10628579; doi:10.1093/oncolo/oyad244)
Supplement: oyad244_suppl_Supplementary_Material [file oyad244_suppl_supplementary_material.zip]

Archive with 2 entries (2 files):
- Suplemental_Figure_1.eps
- Supplemental Content.docx
